# Supplementary material for: Development of a novel index to characterise arterial dynamics using ultrasound imaging
Source: PLoS One. 2021 Mar 4;16(3):e0248043. doi: 10.1371/journal.pone.0248043 (PMC7932503; doi:10.1371/journal.pone.0248043)
Supplement: S1 Data — Gender: 1—Male, 0 –Female BMI: body mass index, MAP: mean arterial pressure, HTN: hypertension ACEi: angiotensin converting enzyme inhibitor; ARB: angiotensin receptor blocker. (XLSX) [file pone.0248043.s002.xlsx]

## Sheet: Sheet1
Anonymous Number		Age at consent	Gender	AAA Size	BMI	MAP	Never smoked	Diabetes	HTN	Hypercholesterolaemia	Peripheral arterial disease	Coronary artery disease	Cerebral arterial disease	Hba1c	Beta-Blockers	ACEI/A2RA	Anti-platelets	Anticoagulant	CCBs	Diuretics	Gastro-restraint	Steroids	Statins	%Growth/yr 12m	BARI
1		63	1	4.8	23	97	0	0	0	0	1	1	0		1	1	1	0	0	0	0	0	1	8.4	0.83305
2		72	1	5.2	30	95	0	0	0	0	1	1	0		1	1	1	0	1	0	0	0	1	9.6	0.55407
3		76	1	3.7	27	90	1	0	1	1	1	1	0		1	1	1	0	1	0	0	0	1	7.1	1.5691
4		79	1	5.5	23	94	0	0	1	1	0	1	1	5.6	1	0	1	0	0	0	0	0	1		1.2339
5		75	1	4.2	31	82	0	1	1	1	0	1	0	9.2	1	1	1	0	0	1	1	0	1	6.9	0.90619
6		76	1	3.3	28	103	0	0	1	1	0	1	0	5.7	1	1	1	0	0	0	1	0	1	3	0.85901
7		77	1	5.2	27	107	0	1	1	1	1	0	0	6.3	0	1	1	0	0	0	0	0	1	2.1	1.0053
8		77	1	4.8	24	97	1	0	0	0	1	1	0		0	0	1	0	0	0	0	0	1	6.8	1.9267
9		77	1	4.2	29	97	0	1	0	1	0	0	0	6.4	0	0	1	0	0	0	1	0	1	2.4	0.96044
10		72	1	4.3	25	103	0	0	0	0	0	1	0		0	0	0	0	0	0	0	0	1	7	1.0863
11		89	1	4.3	23	94	0	0	0	1	0	1	0	6	1	0	0	0	0	0	1	1	1		1.15665
12		77	1	3.6	26	111	0	1	0	0	0	0	0	8.7	1	1	0	1	0	0	0	0	0	5.2	1.36505
13		67	1	4.7	38	91	0	0	1	1	0	0	0		0	1	1	0	1	0	0	0	1	4.2	0.92457
14		68	1	4.9	35	129	1	0	1	0	1	0	0		1	0	1	0	0	0	1	0	0	5.8	0.91967
15		71	1	3.4	31	113	0	0	1	1	0	0	0		0	1	0	0	1	0	1	0	1	2.8	0.81218
16		77	1	4.5	24	94	0	0	0	1	0	0	0		0	1	1	0	0	0	0	0	1	2.2	0.89276
17		69	1	3.7	32	112	0	0	0	0	0	0	0		0	0	0	0	0	0	0	0	0	0	1.1213
18		81	0	4	28	83	1	0	0	1	0	0	0		1	1	0	0	0	1	0	0	1	6.4	0.94308
19		77	1	5.3	26	93	0	1	1	1	1	1	0	5.6	1	1	1	0	0	0	1	0	1	7.3	0.80467
20		68	1	4.2	33	91	0	0	1	1	0	1	1		1	1	1	0	0	0	1	0	1		0.66818
21		83	1	3.5	21	97	1	0	1	1	0	0	0		0	0	0	0	1	0	1	0	0		0.93048
22		78	1	5	33	93	0	0	1	1	0	0	0		0	1	0	0	0	1	0	0	1	4.1	1.45645
23		73	1	5.2	17	104	0	0	0	0	0	1	0		1	1	1	0	0	0	0	0	1	4.6	0.61074
24		80	1	3.9	24	92	0	0	1	0	1	1	0		0	1	1	0	0	1	1	0	1	4.8	0.96693
25		81	0	5	35	99	0	1	0	0	1	0	0	6.7	0	0	1	0	0	0	0	0	0	5.7	0.73053
26		67	1	5.1	27	91	0	0	0	1	1	0	0		0	1	0	1	0	0	0	0	1	2.1	1.2443
27		70	1	4.2	30	104	0	0	1	1	0	0	0	5.6	0	1	0	0	0	0	1	0	1	2.4	0.6817
28		71	1	4.8	35	100	0	0	1	1	0	0	0	5.5	0	1	1	0	1	1	0	1	1	7.8	1.6134
29		60	1	3.2	29	86	1	0	1	0	0	0	0	5.4	0	1	0	1	0	0	1	0	1	0	1.08015
30		66	1	3.2	33	93	0	1	1	1	0	1	0	5.7	1	1	1	0	1	0	0	0	1	6	1.4612
31		80	0	4.3	30	91	1	0	1	0	1	0	0	5.5	0	1	1	0	1	1	1	0	1	9.5	1.23945
32		68	1	3.6	24	90	0	0	1	1	0	0	0	5.5	0	1	0	0	1	0	0	0	1	2.6	0.91057
33		64	1	3.6	33	109	0	0	1	0	0	0	0	5.4	0	1	0	0	1	0	0	0	0	5.5	0.92959
34		57	0	5.5	26	104	0	0	1	1	1	0	0	5.4	1	0	1	0	0	0	0	0	1		0.8796
35				5.5																					1.2622
36		72	1	5.5	23	108	0	0	0	0	0	0	0	6.1	0	0	1	0	0	0	0	0	0		1.0867
37		84	0	5.4	27	105	0	0	1	0	1	0	1	5.3	1	0	1	0	0	0	1	0	0	5.7	1.03276
38		76	1	5.5	30	97	1	0	0	1	0	0	1	5.5	0	0	0	1	0	0	0	0	1		2.3948
39		72	1	3.3	26	115	0	0	1	0	0	1	0	5.9	1	1	1	0	0	0	0	0	1	5.9	0.72253
40		71	1	5.5	23	103	0	0	0	0	0	0	0	5.2	0	0	0	0	0	0	0	0	0		1.03935
41		77	1	5.7	27	77	1	0	0	1	0	0	1		0	0	0	0	0	0	1	1	0		0.87515
42		74	1	3.2	22	97	0	0	1	0	0	0	0	5.6	0	0	1	0	1	0	0	0	0	-3.3	1.09985
43		81	1	5.7	30	109	0	0	1	0	0	0	0	5.6	1	0	0	1	0	0	0	0	0		0.76093
44		72	1	4.3	26	97	0	1	1	1	0	0	0	7.9	0	1	1	0	0	0	0	0	1	0	0.73484
45		81	1	4.9	29	101	0	0	0	1	0	1	1	5.6	0	0	1	0	0	0	1	1	1	4.4	1.6923
46		65	1	3.1	37	120	0	0	1	1	0	0	1	5.9	0	1	1	0	0	0	1	0	1	0	0.62181
47		75	1	3.1	34	81	0	0	1	1	1	1	0	6.5	1	1	1	0	0	0	0	0	1	0	1.0838
48		86	1	4.5	30	95	0	1	1	1	0	0	0	6.6	1	1	1	0	1	1	0	0	1	0	0.88906
49		76	0	4.8	28	90	1	0	1	1	0	1	0		1	0	1	0	0	0	1	1	1	13.5	0.87378
50		69	1	5.2	26	87	0	0	0	1	1	1	0	6.4	1	1	1	0	0	0	0	0	1	4.3	1.0322
51		74	1	5.5	26	87	0	0	0	1	0	1	0	5.2	1	1	1	0	0	0	0	0	1		0.79962
52		86	1	4.9	24	113	1	0	0	0	0	0	0	6.1	0	0	0	0	0	0	0	0	0	4.2	1.1264
53		82	0	5.5	29	133	1	0	1	0	0	0	0	5.3	1	1	0	0	0	0	1	1	0		0.82291
54		85	1	5.4	30	93	0	0	1	1	0	1	0	5.7	1	0	1	0	0	0	1	0	1	2.6	0.78465
55		68	1	5.5	41	111	0	1	0	0	0	1	0	6.5	0	0	1	0	0	0	0	0	0		0.7861
56		85	1	5.5	26	80	0	0	0	0	0	1	0	5.6	1		1	0	0	1	1	0	1		0.79697
57		57	1	3.7	23	85	0	0	0	0	0	0	0	5.4	0	0	0	0	0	0	0	0	0	0	1.15575
58		65	1	5.3	39	87	0	1	0	0	0	1	0	6.5	1	0	1	0	0	0	1	0	0	3.6	0.80593
59		88	1	4	25	87	1	0	0	0	0	0	0	5.7	0	0	0	0	0	0	0	0	0	2.4	1.0331
60		63	1	5.5	31	122	0	1	1	1	0	1	1	5.4	1	1	1	0	1	0	0	1	1		0.66415
61		78	0	5.5	19	62	0	0	1	0	0	0	0	5.6	0	1	0	1	1	1	0	0	0		0.56203
62		69	1	3.8	24	93	0	0	1	1	1	0	1	5.6	1	1	1	0	0	0	0	0	1	0	1.0556
63		87	0	3.1	24	101	0	0	1	1	0	1	0	5.8	1	1	1	0	0	1	0	0	1	0	0.50496
64		76	1	4.4	29	99	0	0	1	0	0	0	0	5.4	0	0	0	0	1	0	0	0	0	0	0.83615
65		67	1	3.5	30	104	0	0	1	1	0	1	0	6	0	1	1	0	0	1	0	0	1	5.5	1.4763
66		75	1	3.6	26	85	0	0	0	0	0	0	0	6.1	0	0	0	0	0	0	0	0	0	2.7	1.55345
67		66	1	5.5	24	96	0	0	0	0	0	0	0	5.7	0	0	0	0	0	0	0	0	0		1.2721
68		73	1	5.5	27	98	0	0	1	1	0	1	0	6.5	1	1	1	0	1	0	0	0	1		0.72372
69		78	1	4.1	26	102	0	0	1	1	0	1	0	5.3	0	0	1	0	0	1	1	0	1	0	1.3407
70		82	1	3.6	23	85	1	0	0	0	0	0	1	5.4	1	0	0	0	0	0	0	0	1	0	1.47165
71		73	1	4.1	34	90	0	1	1	1	1	0	1	7.3	0	1	0	1	0	0	0	0	1	7.8	1.9291
72		78	1	5.5	26	97	0	0	1	0	1	0	0	5.7	0	1	1	0	1	1	1	1	1		2.73415
73		84	1	4.3	30	95	0	0	0	0	0	0	0	5.8	0	0	0	0	0	0	0	0	0	8	1.1907
74		85	1	3	32	99	0	0	1	1	1	0	0	5.5	0	1	0	1	1	1	1	0	1	3.4	1.30995
75		62	1	5	32	113	0	1	1	1	0	0	0	5.8	0	1	1	0	1	0	1	0	1	3.9	0.8371
76		79	1	5.1	25	82	0	0	1	1	0	0	0	5.5	0	1	1	0	1	0	0	0	1	1.9	1.0687
77		66	1	4.9	25	95	0	0	1	1	0	1	0	5.6	1	1	1	0	0	0	0	0	1	2	1.34425
78		72	1	3.6	26	85	0	0	1	0	0	0	0	5.3	0	1	1	0	1	0	0	0	1	2.7	0.70729
79		75	1	3.6	23	81	0	0	1	0	1	0	0	6.1	0	1	1	0	1	1	1	0	0	2.8	0.92087
80		81	0	3.5	23	89	0	0	1	1	0	0	0	5.9	0	0	0	0	0	1	0	0	0	0	0.78256
81		72	1	4.8	34	106	0	0	1	0	0	0	0	6.1	1	1	0	0	0	1	0	0	1	2.1	1.4011
82		75	1	3.3	27	97	0	0	0	0	0	1	0	5.7	1	1	1	0	0	0	0	0	1	3.1	1.43145
83		66	1	4.6	30	99	0	0	0	1	0	0	0		0	0	0	1	0	0	1	0	1	2.5	1.47525
84		82	0	4.9	23	97	0	0	1	0	1	1	0	5.5	1	1	1	0	1	1	0	0	1	4.9	0.90495
85		64	1	4.1	31	106	0	0	1	1	0	0	0	5.5	0	1	1	0	0	0	0	0	1	0	1.5797
86		83	1	4.6	27	91	0	0	1	0	0	1	0	5.5	1	1	1	1	0	1	0	0	1	0	0.68674
87		82	1	5.5	29	120	1	1	1	0	0	1	0	6.5	1	1	1	0	0	1	0	0	1		0.95186
88		83	1	3.9	29	87	0	0	1	1	0	0	1	5.8	0	1	1	1	0	0	1	1	1	0	0.80143
89		79	0	3.5	30	107	0	1	1	1	0	0	0	7.9	0	1	1	0	0	0	0	0	1	0	0.49238
90		78	1	5.2	22	91	0	0	0	1	0	0	0	5.3	0	0	0	0	0	0	0	0	1	1.9	0.93944
91		78	1	4	22	93	0	0	0	1	0	1	0		1	0	1	0	0	0	1	0	1	0	1.15335
92		68	1	4.6	30	109	0	0	1	1	0	1	0	5.1	0	0	1	1	1	0	0	0	0	2.3	0.81533
93		82	1	5.4	25	110	0	0	1	0	0	0	0	6.3	1	1	0	0	0	1	0	0	0		0.94604
94		75	1	3.7	23	86	0	0	0	0	1	1	0	5.6	0	0	1	0	0	0	0	0	1	0	1.22275
95		77	1	3.2	27	97	0	0	0	0	0	1	0	5.6	1	1	1	0	0	0	1	0	1	-3.5	1.13785
96		76	1	5	34	115	0	0	1	1	0	1	0	5.4	0	1	1	0	0	1	1	0	0	5.7	1.4794
97		82	1	5.3	23	103	0	0	0	1	1	1	0	5.1	1	1	1	0	0	0	0	0	1	2	0.91594
98		67	1	3.3	24	83	0	0	0	0	0	1	0	5.8	0	1	1	0	0	0	1	0	0	-3.3	0.569
99		51	1	3.9	25	120	0	0	0	0	0	0	0	5.4	0	0	0	0	0	0	0	0	0	10	0.82571
100		84	1	5	24	0	0	0	0	1	0	0	0	6.1	0	0	0	0	0	0	1	1	1	8	0.57689
101		77	1	4.4	29	91	0	0	0	1	0	0	0	5.7	0	0	1	0	0	0	1	1	1	0	1.27165
102		78	1	4.3	19	117	0	0	1	0	0	0	0	5.2	0	1	1	0	0	0	0	0	1		0.89959
103		83	1	4	33	99	0	0	1	1	0	1	0	6	1	1	1	0	0	1	1	0	1	23.9	0.89423
104		84	1	5.5	24	90	0	1	1	1	0	0	0	6.9	0	1	1	0	1	1	0	0	1		0.6408
105		70	1	5.5		0	0	1	1	1	0	1	0		1	1	1	0	1	1	0	0	1		0.92212
106		60	0	4.3	37	93	0	0	1	1	0	0	1	7.6	0	1	1	0	0	1	0	0	1	0	0.38501
107		59	1	3.2		0	1	0	1	1	0	0	0	5.4	0	1	0	0	1	0	1	0	1	0	1.0875
108		72	1	5.1	26	77	0	0	1	1	0	1	0	5.8	1	1	0	1	0	0	0	0	1	5.1	0.66507
109		82	1	4	24	91	0	0	1	1	0	0	1	5.5	0	1	1	0	0	0	1	0	1	0	1.0792
110		77	0	5.4	31	93	0	1	1	1	1	0	0	6.6	0	1	1	0	0	0	1	0	1	1.9	0.50054
111		73	1	5.5	24	121	0	1	1	1	0	1	1	6.2	1	1	1	0	0	1	0	0	1		0.79994
112		83	1	5.5	24	98	1	0	1	0	0	0	1	5.2	0	1	0	0	0	0	1	1	1		1.0375
113		87	1	4.3	26	107	0	0	1	0	0	0	0	6.1	0	1	1	0	0	0	0	0	1	9.9	1.0905
114		70	1	5.2	34.4	102	0	0	1	0	0	0	0	65	0	1	0	0	1	0	1	0	0	2	0.82746
